# Supplementary material for: The smfBox is an open-source platform for single-molecule FRET
Source: Nat Commun. 2020 Nov 6;11:5641. doi: 10.1038/s41467-020-19468-4 (PMC7648814; doi:10.1038/s41467-020-19468-4)
Supplement: Supplementary file 4 — Supplementary Data 1 [file 41467_2020_19468_MOESM4_ESM.zip]

Archive with 1 entries (1 files):
- AutoCAD_Assembled_smfBox.dwg
