# Supplementary material for: The smfBox is an open-source platform for single-molecule FRET
Source: Nat Commun. 2020 Nov 6;11:5641. doi: 10.1038/s41467-020-19468-4 (PMC7648814; doi:10.1038/s41467-020-19468-4)
Supplement: Supplementary file 8 — Source Data [file 41467_2020_19468_MOESM8_ESM.xlsx]

## Sheet: Figure 2C
Figure 2c
[Nacl] (mM)	kopen (ms-1)	kclose (ms-1)
100	0.572	0.075
100	0.487	0.0616
200	0.31	0.137
200	0.31	0.1
300	0.243	0.235
300	0.18	0.21
400	0.17	0.395
400	0.156	0.355
500	0.242	0.48
500	0.226	0.564
600	0.13	0.39
600	0.16	0.44
700	0.133	0.584
700	0.104	0.44
800	0.12	0.541
800	0.11	0.53
900	0.11766	0.5859
900	0.10385	0.533
